# Supplementary material for: WHAMM initiates autolysosome tubulation by promoting actin polymerization on autolysosomes
Source: Nat Commun. 2019 Aug 16;10:3699. doi: 10.1038/s41467-019-11694-9 (PMC6697732; doi:10.1038/s41467-019-11694-9)
Supplement: Supplementary file 7 — Source Data [file 41467_2019_11694_MOESM7_ESM.xlsx]

## Sheet: Fig 1
Fig 1c							Fig 1g
WT-0h	WT-2h	KO-0h	KO-2h				0h	4h
1	4	1	7				6.25	26.6667
2	5	4	1				48.1482	23.8095
2	0	2	3				6.66667	34.2105
0	2	0	4				0	28.5714
0	10	5	1				7.40741	45.4545
4	2	4	1				11.7647	20
7	5	0	9				18.75	35.7143
4	2	3	5				25	45.8333
15	2	7	10				6.89655	33.3333
5	16	13	3				14.0351	57.1429
4	19	4	4				28.8889	36.3636
1	13	6	3				16.6667	17.1429
3	2	4	7				8.21918	33.3333
5	4	6	9				9.61538	33.3333
9	2	0	4				8.82353	22.7273
1	2	0	5				33.3333	44.4444
1	3	3	9				18.9873	18.1818
0	7	6	7				20.4082	54.5455
1	12	11	7				11.7647	31.5789
1	8	1	7				6.52174	33.3333
3	2	3	11				0	32.2581
3	6	1	5				7.40741	25
3	12	4	10				0	25
5	7	5	5				0	10.3448
5	6	3	6				10.3448	23.8095
10	10	8	4				10.6383	11.7647
2	1	9	1				13.3333	50
1	1	4	3				25	45
7	3	5	1				8.33333	25
8	6	10	6				5.55556	57.1429
6	19	1	12
2	2	3	17
0	7	6	7
8	20	9	5
1	22	2	26
1	7	9	22
4	2	9	14
7	9	8	8
0	11	1	7
0	5	2	19
5	4	0	14
3	7	0	13
0	12	1	13
4	4	3	9
1	11	2	6
3	9	2	6
0	19
2	25
3
1
2
8
2
2
5
3
3
1
1
2
3
6
2
1
8

## Sheet: Fig 2
Fig 2b			Fig 2d			Fig 2f
WT	KO		WT	KO		WT	KO
73.8	11.6		0.912	2.525		3	40
78.8	20.6		0.849	0.9124		12	30
64.3	7		1.1	0.9124		3	34
			0.743	0.7426		3	10
			0.912	0.8487		3	4
			0.743	1.74		0	4
			0.732	0.5517		6	5
			0.849	0.9336		15	3
			0.838	1.761		15	15
			0.637	0.6365		4	10
			0.679	1.103		3	9
			0.732	2.122		6	22
			0.732	1.103		1	43
			1.1	1.973		1	53
			0.637	1.878		0	15
			1.19	1.57		14	44
			0.743	1.867		13	16
			0.637	0.679		11	28
			0.552	0.8381		3	12
			0.732	1.602		3	18
			1.03	1.453		20	60
			0.732	1.22		8	39
			1.03	0.8381		2	10
			0.891	0.9124		5	16
			0.552	1.655		4	14
			0.552	1.316		5	63
			0.361	1.22		6	47
			0.637	0.8487		8	59
			0.743	1.188		8	14
			0.467	1.549		8	20
			0.34	1.103		7	35
			0.34	0.9124		13	12
			0.467	1.761		8	18
			0.679	1.697		7	26
			0.679	0.9124		5	12
			0.732	0.732		6	13
			0.732	1.22		3	15
			0.467	1.337		2	20
			0.637	1.029		6	21
			0.467	0.9124		9	16
			0.212	1.103		4	9
			0.509	1.135		8	21
			0.361	1.453		4	22
			0.743	2.376		7	58
			0.743	1.655		5	19
			0.743	0.9442		5	13
			1.1	0.6365		1	14
			0.732	0.7638		6	28
			0.679	0.7638		6	7
			0.743	0.8912		6	9
			1.1	1.57		5	10
			0.743	1.443		3	13
			0.637	1.04		2	32
			0.552	2.122		3	15
			0.329	0.5517		2	21
			0.615	1.103		3	14
			0.4668	1.029		4	9
			1.337	1.602		10	27
			0.4668	2.419		5	11
			0.3607	2.111		4	36
			0.6153	1.103		4	23
			0.4668	1.316		8	25
			0.3607	0.9336		1
			0.3289	0.5517		0
			0.2228	0.5411		2
			0.2758	1.411		3
			0.2758	0.8381
			0.2758	1.655
			0.4668	1.103
			0.3925	0.732
			0.3925	0.4668
			0.5517	1.103
			0.4668	1.018
			0.3925	0.732
			0.6365	0.9124
			0.8487	0.3819
			0.679	1.453
			0.7426	0.7426
			0.7426	1.655
			0.7426	1.316
			0.732	0.8487
			0.3925	0.6365
			0.4668	0.4668
			0.3925	0.732
			0.3925	0.4668
			0.6365	0.732
			1.018	0.3925
			0.4668	0.6471
			0.8487	0.5411
			0.6365	0.8912
			0.6471	0.732
			0.9124	1.549
			0.732	0.5517
			0.4668	0.4668
			0.3607	0.4668
			0.4668	2.016
			0.9124	1.029
			0.8381	0.5517
			0.5411	0.5411
			0.3925	0.8912
			0.4668	1.316
			0.4668	1.878
			0.3819	0.8487
			0.393	1.337
			0.3925	1.22
			0.4668	1.029
			0.3395	2.207
			0.3819	1.878
			0.2758	1.316
			0.6365	0.5517
			0.7638	1.316
			0.5411	1.316
			0.3607	1.358
			0.9124	1.22
			0.732	1.029
			0.8381	1.485
			0.6153	0.9124
			0.8912	1.284
			0.6365	0.7426
			0.7638	0.679
			0.4668	2.27
			0.4668	2.27
			0.3925	1.188
			0.3819	1.57
			0.679	1.655
			0.679	3.777
			1.188	0.8487
			1.188	1.549
			1.018	1.443
			0.679	1.188
			0.7638	1.453
			0.7426	1.549
			0.8487	2.196
			0.6365	0.9442
			0.3819	0.732
			0.679	0.9124
			0.5517	0.9442
			0.679	1.103
			0.5517	0.7426
			0.6365	0.8487
			0.5198	0.7426
			0.8487	0.8381
			0.5092	0.8487
			0.3925	1.103
			0.3925	0.7426
			0.7426	1.103
			0.4668	1.549
			0.976	0.679
			0.6365	0.8699
			0.4668	0.8912
			0.7426	0.679
			1.018	0.7426
			0.3925	0.7426
			0.2228	1.018
			0.3607	2.387
			0.3607	0.7638
			0.4668	0.8912
			0.3819	0.6471
			0.7426	1.103
			0.3607	1.316
			0.3395	0.679
			0.732	0.6365
			0.732	0.4668
			0.6365	0.732
			0.4456	0.8381
			0.5517	0.5411
			1.103	1.082
			0.8381	0.8912
			0.8381	0.9124
			0.6365	0.7426
			0.732	1.231
			1.549	0.732
			0.3395	1.316
			1.337	1.57
			0.3395	1.549
			0.3395	0.7426
			0.2758	0.3925
			0.3289	0.6365
			0.3925	0.4668
			0.732	0.3607
			0.3607	0.9124
			0.6365	0.5411
			0.4668	0.4668
			0.2122	0.3925
			0.3925	2.037
			0.8487	0.2758
			0.8381	0.6365
			0.3607	1.22
			0.6365	1.103
			0.4668	0.3607
			0.5517	0.9124
			0.8487	1.761
			0.3395	0.679
			0.3607	0.4668
			0.6365	0.4668
			0.2122	0.1273
			0.2228	0.2758
			0.2228	1.443
			0.2758	0.3925
			0.5517	0.6365
			0.3607	0.8487
			0.3607	0.8381
			0.3819	0.4668
			0.5411	1.549
			0.3925	0.3607
			0.5411	0.3395
			1.018	1.018
			1.103	0.4668
			0.6365	2.801
			0.2758	1.316
			0.3607	0.679
			0.3925	0.732
			0.3607	0.7426
			0.3607	0.6365
			0.4668	0.732
			0.4668	1.018
			0.732	1.337
			0.4456	0.8487
			0.3819	1.018
			0.6365	0.6365
			0.3925	1.029
			0.3925	0.6365
			0.5517	0.6365
			0.4668	1.103
			0.3819	0.5517
			0.3607	1.316
			0.4456	2.196
			0.4668	0.3925
			0.3925	2.546
			0.3289	0.9124
			0.732	0.732
			0.8487	1.655
			0.3925	1.804
			0.3395	0.6365
			0.4668	1.188
			0.3925	0.8487
			0.4668	1.04
			0.5517	1.029
			0.3607	1.316
			0.3607	0.8487
			0.2758	0.7638
			0.4668	0.732
			0.6365	0.7426
			0.5411	0.5517
			0.4668	0.5411
			0.2758	0.8487
			0.732	0.4668
			0.6365	0.7214
			0.3819	0.732
			0.5411	0.4668
			0.3395	0.3925
			0.3395	1.411
			0.6365	1.697
			0.2122	0.732
			0.1273	0.3395
			0.3925	2.037
			0.7426	0.9124
			0.3925	2.27
			0.4668	2.037
			0.1697	1.188
			0.3289	0.8912
			0.4668	0.4668
			0.5411	0.7426
			0.3607	0.8381
			0.3607	1.453
			0.5517	1.443
			0.6153	1.453
			0.3925	1.602
			0.3395	0.732
			0.3607	1.443
			0.5517	0.3925
			0.2758	0.7426
			0.4668	0.8912
			0.3819	1.337
			0.3607	0.732
			0.2228	0.6365
			0.3607	0.5517
			0.4668	1.57
			0.3925	1.103
			0.3395	0.8487
			0.3925	1.294
			0.3289	1.188
			0.4668	0.8487
			0.5517	3.342
			0.3289	0.5517
			0.3925	1.634
			0.3607	1.103
			0.2228	0.8381
			0.3607	0.9124
			0.3607	1.443
			0.3395	0.732
			0.3395	0.7426
			0.3607	0.6153
			0.3395	0.9124
			0.3607	2.196
			0.3925	1.103
			0.3395	2.228
			0.3395	1.188
			0.3819	1.761
			0.3925	2.292
			0.3395	1.655
			0.3395	1.316
			0.3819	1.188
			0.2758	1.761
			0.2228	1.411
			0.3925	0.9124
			1.029	1.549
			0.4668	0.8912
			0.3925	2.196
			0.5517	0.9124
			0.3819	1.082
			0.3607	0.7638
			0.2758	0.6365
			0.3925	0.5517
			0.3395	0.2758
			0.3607	0.4668
			0.3395	1.103
			0.3607	0.6365
			0.2758	0.3819
			0.3925	0.5517
			0.3607	1.443
			0.3819	1.453
			0.3395	1.103
			0.2228	0.5517
			0.5411	0.4668
			0.3395	0.4668
			0.3395	0.4456
			0.4668	1.337
			0.5517	1.188
			0.3395	0.4668
			0.5517	0.6365
			0.4668	0.8487
			0.3925	0.4668
			0.3395	0.5517
			0.4668	0.6365
			0.5517	1.04
			0.3395	0.5411
			0.3819	2.196
			0.3395	1.443
			0.2758	1.443
			0.5517	1.294
			0.3925	2.928
			0.6365	1.358
			0.3607	1.337
			0.3607	0.7638
			0.2758	0.7638
			0.1697	0.7426
			0.5411	0.7426
			0.1697	0.8912
			0.5517	0.6153
			0.3925	0.5517
			0.1697	0.6365
			0.1273	1.188
			0.3607	1.029
			0.732	0.7638
			0.5517	0.5517
			0.5517	0.679
			0.2758	0.8381
			0.6365	0.6153
			0.3925	0.732
			0.2758	1.294
			0.2758	1.029
			0.4668	0.6365
			0.3607	0.732
			0.3925	0.3925
			0.3607	0.4668
			0.3925	0.5517
			0.3395	0.5411
			0.4668	0.7426
			0.3607	0.6365
			0.6365	0.5411
			0.3925	2.843
			0.3395	1.294
			0.3925	1.146
			0.3607	2.196
			0.3925	2.705
			0.3395	2.705
			0.3395	0.9124
			0.3607	0.8381
			0.3395	0.6153
			0.3607	1.655
			0.3819	1.867
			0.2758	0.4668
			0.5411	0.6153
			0.5411	0.8912
			0.2228	0.5729
			0.3395	1.57
			0.2758	1.103
			0.2758	1.761
			0.3289	1.029
			0.1697	0.8487
			0.2228	1.029
			0.1697	0.8487
			0.3607	0.8912
			0.3607	2.525
			0.5517	1.91
			0.3395	1.761
			0.3925	1.549
			0.5517	1.018
			0.3925	2.016
			0.4668	1.316
			0.3819	0.732
			0.5411	0.7426
			0.2758	1.549
			0.3819	1.04
			0.3395	0.6153
			0.3395	2.546
			0.3289	0.7426
			0.4668	0.7426
			0.4668	0.5517
			0.3395	2.292
			0.3925	1.549
			0.3607	1.082
			0.8381	0.732
			0.9124	0.5517
			0.3819	0.679
			0.3819	4.074
			0.8381	0.7426
			0.9124	0.8487
			0.7426	0.3925
			0.5517	0.4668
			0.732	1.103
			0.3819	0.5411
			0.4456	0.6153
			0.6365	0.2971
			0.2758	0.5411
			0.3289	0.732
			0.3289	0.5092
			0.3289	0.4668
			0.2758	1.22
			0.3395	0.8381
			0.3607	1.22
			0.8487	0.5729
			0.6365	0.6365
			0.6365	1.804
			0.4668	0.9124
			0.5411	1.316
			0.8381	1.453
			0.679	0.9124
			0.5411	0.732
			0.8381	1.655
			0.4668	0.8487
			0.4668	1.018
			0.3925	1.018
			1.018	1.453
			0.3925	1.867
			0.4668	0.8912
			0.7426	0.7426
			0.732	1.22
			0.8487	1.188
			0.6365	0.732
			0.4668	1.018
			0.4668	0.7426
			0.3925	0.7426
			0.3819	0.9124
			0.3819	1.549
			0.4668	1.188
			0.7426	0.7426
			0.7426	0.8381
			0.7426	1.337
			0.3925	0.8487
			0.6365	1.316
			0.8381	0.9124
			0.5517	1.316
			0.8487	1.029
			0.8487	0.8487
			1.103	1.602
			0.6365	1.453
			0.5517	0.8487
			0.3607	0.9124
			0.6365	0.8381
			0.6365	0.8487
			0.5411	0.9124
			0.5517	1.082
			0.6365	1.103
			0.732	1.018
			0.6365	1.103
			0.8381	1.029
			0.5411	0.9124
			3.342	1.082
			0.9124	1.04
			0.8381	0.7638
			1.018	0.5517
			0.6153	0.9124
			1.103	0.8487
			0.7426	0.8912
			0.679	1.018
			0.5517	1.22
			0.5411	0.9124
			0.3607	1.018
			0.3607	1.761
			0.3607	0.3819
			0.5411	0.6365
			0.7638	0.3925
			0.2758	0.5517
			0.3607	0.7426
			0.3395	3.48
			0.679	0.8487
			0.6365	0.732
			0.5517	1.018
			0.6365	0.8487
			0.7426	1.018
			0.5411	0.6365
			0.7426	0.7957
			0.3925	1.57
			0.3607	1.485
			1.316	1.453
			0.9124	1.443
			0.8381	2.037
			0.6365	2.207
			0.5517	1.358
			0.3607	0.8487
			0.4668	0.679
			0.6365	0.9124
			0.3607	0.7426
			0.3607	0.8381
			1.655	0.8912
			0.6365	1.443
			1.103	1.411
			0.3395	1.188
			0.4668	1.602
			0.7426	1.188
			0.3925	1.443
			0.9124	2.228
			0.4668	1.316
			0.3607	0.8487
			0.3819	1.878
			0.6365	0.732
			0.732	0.8487
			0.6365	0.9124
			0.8381	1.655
			0.5517	1.22
			0.679	0.9124
			0.732	1.188
			0.3819	0.7638
			0.3607	1.316
			0.3925	2.546
			0.5517	0.9124
			0.4668	0.7638
			0.3819	1.029
			0.4668	1.029
			0.3607	1.082
			0.3819	2.037
			0.4668	1.188
			0.3925	1.74
			0.7426	1.188
			0.3607	0.6365
			0.4668	1.337
			0.3607	0.6365
			0.3607	0.5517
			0.4668	0.679
			1.018	0.9124
			0.3395	0.7426
			0.679	0.679
			0.679	1.57
			0.6365	1.549
			0.6365	0.9124
			0.5517	1.867
			0.5517	1.973
			0.7426	1.57
			0.5411	1.04
			0.6365	1.22
			0.3925	1.103
			0.7638	1.018
			0.2758	0.4668
			1.188	0.5517
			1.029	1.485
			1.103	1.453
			1.602	0.7426
			0.4668	0.4668
			0.7426	0.5411
			1.316	0.6365
			0.8487	0.8381
			0.7638	0.8381
			0.9124	1.878
			0.732	2.037
			0.7426	2.111
			1.294	1.443
			0.6365	1.22
			1.103	1.103
			0.3289	0.8487
			0.7426	1.443
			0.679	2.207
			0.6365	1.549
			0.3925	1.761
			0.2758	1.018
			0.3607	1.443
			0.3607	1.337
			0.2758	1.655
			0.3607	0.8912
			0.3925	0.6365
			0.9442	1.337
			0.3607	1.018
			0.5411	1.22
			0.5411	1.337
			0.4668	0.9124
			0.5411	1.029
			0.5411	1.761
			0.5729	1.549
			0.2228	1.549
			0.6365	0.7638
			0.4668	0.7426
			0.3607	1.029
			0.4668	0.4668
			0.5411	0.5517
			0.2758	0.9124
			0.3395	0.8381
			0.3819	1.082
			0.3395	2.387
			0.1697	1.443
			0.3925	0.5411
			0.5411	1.082
			0.5517	0.6365
			0.6365	1.018
			0.4668	2.196
			0.7426	0.9124
			0.3395	1.74
			0.3289	1.549
			0.3607	1.103
			0.3925	1.018
			0.3925	1.316
			0.3607	1.878
			0.8487	2.196
			0.8381	1.74
			0.9124	1.549
			0.7426	1.453
			0.6365	1.867
			1.018	1.761
			0.3925	1.91
			1.443	0.7638
			0.4668	1.135
			0.8912	1.082
			1.549	1.103
			0.6365	1.188
			0.5517	1.549
			0.4668	0.6365
			0.5411	0.5411
			0.9124	0.4456
			0.5411	1.867
			0.6365	1.57
			0.3395	2.292
			0.3925	2.843
			0.2758	1.74
			0.3607	1.443
			0.3925	2.037
			0.3607	2.196
			0.3607	0.7426
			0.7426	0.9442
			0.3607	1.485
			0.3925	0.9442
			0.3925	1.485
			0.5517	0.6365
			0.6365	0.5411
			0.3395	1.082
			0.3607	0.732
			0.2758	0.3395
			0.6153	1.761
			0.2971	2.037
			0.9124	1.602
			0.6365	1.761
			0.3607	0.8912
			0.3607	1.22
			0.4668	0.6153
			0.3925	1.316
			0.3819	1.358
			0.4668	2.122
			0.5517	1.188
			0.5411	1.453
			0.8381	1.188
			0.6365	1.316
			1.188	0.9124
			0.3607	1.549
			0.3395	1.549
			0.8912	1.761
			0.3819	0.7214
			0.5517	1.602
			0.2228	1.443
			0.1697	1.103
			0.1697	0.9442
			0.3395	1.761
			0.3925	2.207
			0.5411	1.337
			0.8381	0.7426
			0.5092	2.631
			0.2758	2.27
			0.3395	0.9124
			0.3607	1.878
			0.4668	1.453
			0.3819	1.029
			0.3819	2.387
			0.2758	2.037
			0.8487	2.387
			0.2546	1.018
			0.4456	1.443
			0.8912	1.316
			0.2758	1.316
			0.3607	0.6365
			0.5517	0.9124
			0.3925	1.549
			0.3819	2.207
			0.3395	0.9124
			0.8381	0.7426
			0.6471	0.8381
			0.3819	0.3819
			0.4456	0.3607
			0.6153	0.9124
			0.4668	0.6365
			0.679	0.6365
			0.679	0.3819
			0.6365	0.5411
			0.6365	0.732
			0.3819	0.3819
			1.103	0.7426
			0.5411	0.679
			0.6471	0.7426
			0.7426	1.485
			0.3925	0.6153
			0.8487	0.732
			0.6153	0.8381
			0.2758	0.4668
			0.4456	0.8487
			0.3819	0.6365
			0.3819	1.029
			0.5411	1.316
			0.3607	1.411
			0.3819	0.8487
			0.7214	0.7638
			0.6365	0.6365
			0.679	0.3289
			0.3819	0.5411
			0.3925	0.3395
			0.3607	0.3607
			0.3289	0.7426
			0.5411	0.4668
			0.3289	0.6365
			0.5411	0.5411
			0.5411	0.5517
			0.6365	0.732
			0.2228	0.7426
			0.2758	0.9124
			0.1697	0.3819
			0.3395	0.8487
			0.3819	0.8487
			0.3395	0.3819
			0.2228	0.4668
			0.3819	0.4668
			0.4456	1.04
			0.3395	1.655
			0.3819	0.6365
			0.4668	0.732
			0.6365	0.4668
			0.3395	0.3925
			0.3289	1.761
			0.2758	0.8381
			0.2228	0.6153
			0.7426	0.4668
			0.732	0.5411
			0.8381	0.3395
			0.5411	0.3289
			0.3607	0.7426
			0.2758	0.3819
			0.2758	0.6365
			0.3607	0.3607
			0.5517	0.1697
			0.3925	0.5517
			0.6365	0.5411
			0.7426	0.2122
			0.3819	0.1697
			0.3819	0.1273
			0.6153	0.5411
			0.4668	1.103
			0.3819	2.419
			0.3925	0.7426
			0.5411	2.122
			0.679	0.7426
			0.2758	0.3607
			0.2758	0.5411
			0.3395	0.3607
			0.2228	0.4668
			0.4668	0.4668
			0.3607	0.8912
			0.3925	0.5517
			0.3925	0.3819
			0.8381	0.3395
			0.679	0.6153
			0.3925	0.3607
			0.8381	0.4668
			0.4668	0.3607
			0.3289	1.316
			0.4668	0.4668
			0.3925	0.3395
			0.3607	0.3607
			0.8487	0.3395
			0.4668	0.3819
			0.3607	0.2758
			0.3395	1.316
			0.3289	0.3925
			0.4668	0.3607
			0.7426	0.3395
				0.2758
				0.8487
				0.4668
				1.103
				0.732
				0.732
				0.6365
				0.6365
				0.3925
				0.9124
				2.843
				0.6365
				0.732
				0.3607
				0.5517
				1.103
				0.6153
				0.3395
				1.453
				0.7426
				0.8487
				0.732
				0.3607
				0.3607
				1.411

## Sheet: Fig 3
Fig 3a							Fig 3e				Fig 3h
	Baseline	Actin only	W807A	WHAMM	1-630		WT	WT+DMSO	WT+CK666		WT	KO	FL	W807A	1-630
0	709	1568	1361	2948	1580		73.8	61.7	42.9		42.8571	29.4118	80	19.0476	0
1	704	1657	1424	2947	1648		78.8	81.4	34		34.9206	4.34783	42.8571	23.0769	0
2	713	1754	1542	3062	1766		64.3	70	40.6		38.4615	0	60	7.14286	12.5
3	712	1891	1665	3236	1878						23.1959	25	57.1429	11.1111	12.5
4	715	2031	1802	3524	2010						27	100	20	15	0
5	723	2160	1934	3787	2164						15.7895	25	0	11.5385	0
6	731	2307	2054	4121	2316						37.6543	50	37.5	16.6667	100
7	724	2408	2186	4487	2478						36	50	5.88235	33.3333	33.3333
8	734	2548	2280	4885	2621						32.8125	21.4286	30.4348	0	3.7037
9	736	2634	2380	5344	2783						34.2857	20.8333	25	0	0
10	738	2715	2457	5816	2931						30.9941	0	25	0	16.6667
11	738	2815	2546	6201	3072						31.3993	0	20	0	10
12	743	2907	2624	6658	3200						31.5385	16.6667	0	10	9.09091
13	740	2952	2680	6975	3356						25	60	0	23.5294	33.3333
14	748	3050	2750	7295	3490						38.6364	20	36.3636	12.5	13.3333
15	756	3088	2814	7589	3598						25	16.6667	6.66667	3.84615	10
16	757	3172	2858	7696	3678						38.4615	15.3846	0	14	20
17	758	3238	2905	7868	3816						50	20	100	0	14.2857
18	754	3256	2945	7944	3867						54.5455	9.09091	60	10	0
19	762	3320	2978	8034	3978						53.6585	0	50	11.1111	13.0435
20	771	3356	3009	8033	4087						20	0	41.6667	20	10
21	767	3402	3060	8068	4154						35.5556	0	66.6667		22.2222
22	779	3436	3101	8068	4234						52.1739	10			0
23	784	3485	3129	8056	4292						31.8966	10			0
24	778	3510	3169	8024	4349						20.2186	8.33333			0
25	782	3540	3209	8017	4409						50				0
26	797	3593	3224	8006	4467
27	794	3603	3257	7981	4502
28	796	3620	3282	7956	4588
29	806	3654	3310	7937	4602

## Sheet: Fig 5
Fig 5c											Fig 5d					Fig 5e	L/P molar ratio	1mM	3mM		Fig 5f
Protein only	Blank liposome	+ PI	+ PI3P	+ PI4P	+ PI5P	+ PI(3,4)P2	+ PI(3,5)P2	+ PI(4,5)P2	+ PI(3,4,5)P3		sonicated	100nm	400nm	1μm			3	0.22	0.3		PIP2%	- cholesterol	+ cholesterol
0.001195	0.069	0.071692	0.014	0.132	0.036	0.03	0.455	0.9702	0.54		0.505	0.526	1.3995	1.489			6	0.44	0.39		2	0.342	0.355
0	0.06291	0.048613	0.001788	0.003417		0.0013	0.253242	0.399364	0.205922		0.587	0.696	1.303	1.376			15	0.51	0.44		4	0.331	0.325
								0.919545			0.522	0.783	1.428	1.303			30	0.48	0.6		6	0.361	0.497
																	45	0.58	0.64		8	0.423	0.722
																	60	0.51	0.92		10	0.504	1.02
																	90	0.57	1.06		12	0.749	0.997
																	120	0.58	1.01		14	0.875	1.023
																	147	0.66	1		16	0.977	1.011
																					18	1.012	1.015
																					20	1.022	1.063

## Sheet: Fig 6
Fig 6f	1-260				310-809			FL
	WT	L190D	L201K		WT	A321D		WT	L201D-A321D
	28.1186	1.9936	2.1828		77.0258	4.6189		63.5795	3.6921
	44.8875	4.8644	2.5232		81.5672	5.7737		60.5757	2.378
	35.0716	1.7544	1.5007

## Sheet: Fig 7
Fig 7c			Fig 7e
FL	L201D-A321D		WT	KO	FL	L201D-A321D
66.6667	0		73.8	11.6	45.5	20.8
60	16.6667		78.8	20.6	38.1	7.7
80	14.8148		64.3	7	53.2	12.5
33.3333	20				70
63.6364	8.88889
80	18.75
100	17.3469
58.3333	25
83.3333	10.6383
54.5455	0
42.8571	17.6471
77.7778	19.0476
55.5556	33.3333
85.7143	16.6667
75	40
100	20.4819
50	26.7327
35	19.3182
42.8571	19.2308
55.5556	57.1429
40	62.5
66.6667	18.75
50	50
50	39.6226
33.3333	57.1429
40	31.8841
50	71.4286
50	60
100	32.1429
33.3333	22.6415
33.3333	27.027
66.6667	25
100	19.3548
88.8889	17.7778
40
25
55.5556
45.4545
45.4545
80
0
20
50
75

## Sheet: Supplementary Figure 2
Fig S2b							Fig S2d						Fig S2f
WT	KO	FL	1-630	W807A			WT	KO	FL	W807A	1-630		WT	WT+DMSO	WT+CK666
73.8	11.6	45.5	17.1	21.2			0.912	2.525	1.88	1.655	4.466		0.912	0.732	0.6365
78.8	20.6	53.2	8.3	13.3			0.849	0.9124	0.891	0.8381	1.56		0.849	0.3395	0.679
64.3	7	38.1					1.1	0.9124	1.03	0.8381	1.018		1.1	0.4668	0.4668
		70					0.743	0.7426	0.764	0.7426	1.453		0.743	0.679	0.3925
							0.912	0.8487	0.467	0.7426	0.4668		0.912	0.4668	0.732
							0.743	1.74	0.541	0.732	0.679		0.743	0.4668	1.411
							0.732	0.5517	1.08	0.732	0.8381		0.732	0.3819	1.188
							0.849	0.9336	0.552	1.655	2.907		0.849	0.3395	0.7638
							0.838	1.761	0.743	1.22	1.443		0.838	0.3925	0.9442
							0.637	0.6365	0.849	1.103	1.029		0.637	0.4668	2.037
							0.679	1.103	0.679	1.103	1.761		0.679	0.3925	0.7426
							0.732	2.122	0.849	0.9124	1.029		0.732	0.4668	0.6471
							0.732	1.103	0.615	1.188	1.029		0.732	0.3607	0.3607
							1.1	1.973	0.467	1.453	1.761		1.1	0.4668	1.655
							0.637	1.878	0.446	1.018	2.907		0.637	0.3607	1.804
							1.19	1.57	0.329	0.6365	0.8912		1.19	0.4668	3.183
							0.743	1.867	0.467	1.316	0.7426		0.743	0.7426	0.5517
							0.637	0.679	0.467	0.7426	1.103		0.637	0.7426	0.5411
							0.552	0.8381	0.552	1.443	1.655		0.552	0.3925	0.3607
							0.732	1.602	0.849	1.029	1.029		0.732	0.9124	1.316
							1.03	1.453	0.361	0.732	2.037		1.03	0.732	3.183
							0.732	1.22	0.446	0.732	2.037		0.732	0.7426	1.018
							1.03	0.8381	0.552	1.602	0.6365		1.03	0.5729	0.7638
							0.891	0.9124	0.467	0.5411	0.8487		0.891	0.4668	0.4456
							0.552	1.655	0.467	1.697	0.5729		0.552	0.3289	1.294
							0.552	1.316	0.637	0.8381	1.549		0.552	1.294	1.103
							0.361	1.22	0.743	0.7957	0.8487		0.361	0.6365	0.3925
							0.637	0.8487	0.743	2.016	1.443		0.637	0.3819	0.6365
							0.743	1.188	0.912	0.732	1.358		0.743	0.5411	0.6471
							0.467	1.549	0.849	0.8487	1.878		0.467	0.732	0.3925
							0.34	1.103	0.552	1.337	1.22		0.34	0.6365	1.358
							0.34	0.9124	0.732	0.6365	1.316		0.34	0.5517	1.231
							0.467	1.761	0.849	1.485	1.018		0.467	0.732	0.3925
							0.679	1.697	0.732	0.9124	1.443		0.679	0.3925	0.8063
							0.679	0.9124	0.912	0.8487	1.316		0.679	0.679	0.6153
							0.732	0.732	0.743	0.9124	1.103		0.732	0.4456	0.9336
							0.732	1.22	0.743	1.443	0.7426		0.732	0.5411	1.188
							0.467	1.337	0.891	1.188	0.7638		0.467	0.5411	1.867
							0.637	1.029	1.19	1.549	1.103		0.637	0.9124	0.5411
							0.467	0.9124	1.1	1.867	1.761		0.467	0.8487	0.7426
							0.212	1.103	0.637	1.316	1.188		0.212	0.5411	0.4456
							0.509	1.135	0.467	1.316	1.337		0.509	0.5517	0.5411
							0.361	1.453	0.467	1.188	0.9124		0.361	0.3925	0.4668
							0.743	2.376	0.329	1.867	1.103		0.743	0.6153	0.2228
							0.743	1.655	0.552	1.316	0.8912		0.743	0.3925	1.316
							0.743	0.9442	1.1	1.188	1.316		0.743	0.3925	0.4668
							1.1	0.6365	0.732	1.316	2.398		1.1	0.3819	0.6365
							0.732	0.7638	0.467	0.3607	2.907		0.732	0.679	0.679
							0.679	0.7638	0.764	0.6365	2.27		0.679	0.679	0.3925
							0.743	0.8912	0.615	1.549	1.697		0.743	0.4668	0.3289
							1.1	1.57	0.849	1.103	1.91		1.1	0.8381	1.188
							0.743	1.443	0.552	0.6365	1.443		0.743	0.6365	1.443
							0.637	1.04	0.552	1.316	1.103		0.637	0.7426	1.103
							0.552	2.122	0.467	0.8912	1.761		0.552	0.7426	0.8487
							0.329	0.5517	1.03	0.4668	0.9124		0.329	0.3925	0.9124
							0.615	1.103	0.467	1.082	1.082		0.615	1.082	0.2758
							0.4668	1.029	0.361	0.732	0.9336		0.4668	0.6365	0.2758
							1.337	1.602	0.382	0.3289	1.453		1.337	0.6365	0.7214
							0.4668	2.419	0.732	0.6365	0.9124		0.4668	0.6365	0.9336
							0.3607	2.111	0.637	0.7426	1.549		0.3607	0.4668	0.7426
							0.6153	1.103	0.637	0.7638	1.22		0.6153	0.8381	2.037
							0.4668	1.316	0.637	3.703	1.103		0.4668	0.6365	0.5517
							0.3607	0.9336	0.637	0.9124	1.316		0.3607	0.6365	0.3925
							0.3289	0.5517	0.361	0.9124	0.8487		0.3289	0.4668	0.8487
							0.2228	0.5411	0.615	1.103	0.6365		0.2228	0.5517	1.878
							0.2758	1.411	0.467	0.4668	1.316		0.2758	0.3925	1.22
							0.2758	0.8381	0.552	0.8381	1.188		0.2758	0.3925	1.018
							0.2758	1.655	0.732	0.5517	0.732		0.2758	0.6365	0.9124
							0.4668	1.103	0.393	0.4668	1.188		0.4668	0.6365	0.6365
							0.3925	0.732	0.393	1.103	0.8381		0.3925	0.3925	0.7851
							0.3925	0.4668	0.467	1.018	1.549		0.3925	0.7426	1.453
							0.5517	1.103	0.34	0.732	0.8487		0.5517	0.679	0.8487
							0.4668	1.018	0.467	1.103	0.4668		0.4668	0.6365	0.9336
							0.3925	0.732	0.361	0.6365	0.6365		0.3925	0.6365	0.6365
							0.6365	0.9124	0.467	1.103	1.867		0.6365	0.8487	2.037
							0.8487	0.3819	0.679	1.22	0.9124		0.8487	0.4668	0.6365
							0.679	1.453	0.361	1.485	1.549		0.679	0.732	0.5517
							0.7426	0.7426	0.361	0.4668	1.316		0.7426	0.8381	1.443
							0.7426	1.655	0.361	1.761	1.103		0.7426	0.3607	1.316
							0.7426	1.316	0.732	0.3925	0.9442		0.7426	0.3607	1.188
							0.732	0.8487	0.467	0.4668	1.443		0.732	0.4668	0.8487
							0.3925	0.6365	0.382	0.6365	1.029		0.3925	0.732	1.018
							0.4668	0.4668	0.393	0.8912	0.5517		0.4668	0.4668	0.8487
							0.3925	0.732	0.637	0.7426	1.337		0.3925	0.3395	0.732
							0.3925	0.4668	0.467	1.878	0.8381		0.3925	0.2758	0.732
							0.6365	0.732	0.361	0.8912	0.5411		0.6365	0.1697	0.679
							1.018	0.3925	0.276	0.8487	1.57		1.018	0.5517	0.7638
							0.4668	0.6471	0.393	0.5517	1.103		0.4668	0.2228	1.549
							0.8487	0.5411	0.838	0.4668	1.602		0.8487	0.1273	1.316
							0.6365	0.8912	1.22	1.188	1.443		0.6365	0.6365	0.6365
							0.6471	0.732	1.19	1.602	1.316		0.6471	0.3607	0.3925
							0.9124	1.549	0.541	0.6365	0.8381		0.9124	0.3819	0.8381
							0.732	0.5517	0.764	1.602	3.777		0.732	0.2758	1.825
							0.4668	0.4668	0.382	1.029	1.878		0.4668	0.2758	0.5517
							0.3607	0.4668	0.541	1.082	0.8381		0.3607	0.2228	0.4668
							0.4668	2.016	0.732	1.549	0.5517		0.4668	0.2758	0.6365
							0.9124	1.029	0.467	1.655	1.411		0.9124	0.1273	0.9336
							0.8381	0.5517	0.743	1.453	1.22		0.8381	0.2228	1.103
							0.5411	0.5411	0.467	0.8381	2.78		0.5411	0.3607	1.188
							0.3925	0.8912	0.393	1.655	0.5517		0.3925	0.1697	0.3925
							0.4668	1.316	0.679	1.018	0.8381		0.4668	0.3395	0.4668
							0.4668	1.878	0.679	2.196	3.883		0.4668	0.2758	0.3607
							0.3819	0.8487	0.764	2.292	1.337		0.3819	0.3607	0.5517
							0.393	1.337	0.382	0.732	0.8487		0.393	0.4668	0.4668
							0.3925	1.22	0.552	1.029	0.7426		0.3925	0.3607	0.9336
							0.4668	1.029	0.732	1.22	0.8487		0.4668	0.2758	0.8487
							0.3395	2.207	0.679	1.082	1.188		0.3395	0.3289	0.6153
							0.3819	1.878	0.732	0.8381	3.161		0.3819	0.5517	0.6365
							0.2758	1.316	0.361	1.294	0.7426		0.2758	0.8381	0.8487
							0.6365	0.5517	0.467	2.27	2.631		0.6365	0.9124	0.2758
							0.7638	1.316	0.615	1.103	0.8381		0.7638	0.7426	0.6153
							0.5411	1.316	0.467	0.8381	0.9124		0.5411	0.3607	0.6365
							0.3607	1.358	0.849	2.037	2.196		0.3607	0.4668	0.5517
							0.9124	1.22	0.912	1.74	1.103		0.9124	0.3925	0.732
							0.732	1.029	0.732	2.801	1.018		0.732	0.8912	0.732
							0.8381	1.485	0.382	1.316	1.453		0.8381	0.6365	0.7426
							0.6153	0.9124	0.361	0.6365	0.5517		0.6153	0.5517	1.22
							0.8912	1.284	0.732	1.316	2.196		0.8912	0.3925	0.4668
							0.6365	0.7426	0.467	1.22	0.9124		0.6365	0.2228	0.6365
							0.7638	0.679	0.34	1.082	0.5517		0.7638	0.3925	0.6153
							0.4668	2.27	0.361	0.8381	0.8381		0.4668	0.3395	0.4456
							0.4668	2.27	0.637	0.8381	1.878		0.4668	0.4668	0.4668
							0.3925	1.188	0.552	0.9124	1.411		0.3925	0.5411	0.3607
							0.3819	1.57	0.743	1.103	0.9124		0.3819	0.2228	0.9124
							0.679	1.655	0.467	1.443	1.018		0.679	0.3395	2.111
							0.679	3.777	0.361	0.5517	1.878		0.679	0.3607	0.5517
							1.188	0.8487	1.76	0.4668	0.7426		1.188	0.5411	0.7638
							1.188	1.549	0.637	0.732	1.188		1.188	0.3395	0.4668
							1.018	1.443	0.552	0.3607	0.8487		1.018	0.3395	1.103
							0.679	1.188	1.08	0.6365	0.8487		0.679	0.3395	1.443
							0.7638	1.453	0.552	0.6365	1.761		0.7638	0.2758	1.602
							0.7426	1.549	0.732	2.207	0.6365		0.7426	0.2228	1.676
							0.8487	2.196	0.732	1.453	1.337		0.8487	0.4668	0.7426
							0.6365	0.9442	0.393	3.204	1.316		0.6365	0.2971	0.9124
							0.3819	0.732	0.361	1.761	1.549		0.3819	0.4668	1.655
							0.679	0.9124	0.361	2.122	0.6365		0.679	0.3925	0.6365
							0.5517	0.9442	0.679	0.732	1.549		0.5517	0.6365	0.9124
							0.679	1.103	0.467	1.188	1.316		0.679	0.1697	0.679
							0.5517	0.7426	0.361	1.103	0.9442		0.5517	0.4668	1.878
							0.6365	0.8487	0.382	1.337	1.103		0.6365	0.7426	1.029
							0.5198	0.7426	0.393	0.679	0.8912		0.5198	0.732	1.697
							0.8487	0.8381	0.34	1.316	0.8487		0.8487	0.3607	0.4668
							0.5092	0.8487	0.382	1.443	1.316		0.5092	0.5411	0.7426
							0.3925	1.103	0.393	0.6365	1.57		0.3925	0.3607	0.7426
							0.3925	0.7426	0.361	1.029	1.867		0.3925	0.3925	1.761
							0.7426	1.103	0.467	1.22	1.337		0.7426	0.4668	1.337
							0.4668	1.549	0.552	1.082	0.8912		0.4668	0.4668	3.204
							0.976	0.679	0.912	1.761	1.22		0.976	0.7426	0.679
							0.6365	0.8699	0.849	0.3925	0.7426		0.6365	0.3925	0.4668
							0.4668	0.8912	1.36	0.679	1.029		0.4668	0.3607	0.6365
							0.7426	0.679	0.467	1.443	1.22		0.7426	0.3925	1.655
							1.018	0.7426	0.541	1.761	0.732		1.018	0.732	0.9124
							0.3925	0.7426	1.66	1.602	0.9124		0.3925	0.6365	1.103
							0.2228	1.018	0.796	1.74	1.316		0.2228	0.3925	1.316
							0.3607	2.387	0.679	2.429	2.716		0.3607	0.6365	0.9124
							0.3607	0.7638	0.34	1.453	0.8487		0.3607	0.732	0.8381
							0.4668	0.8912	0.732	2.122	1.973		0.4668	0.9124	0.7638
							0.3819	0.6471	0.838	2.27	1.655		0.3819	0.3925	1.337
							0.7426	1.103	0.637	1.029	0.6365		0.7426	0.3925	2.419
							0.3607	1.316	0.467	1.602	0.6365		0.3607	0.3607	1.602
							0.3395	0.679	0.732	1.029	0.3819		0.3395	0.679	1.018
							0.732	0.6365	0.637	0.9124	2.037		0.732	0.4668	0.6365
							0.732	0.4668	0.637	1.867	0.8912		0.732	0.9124	1.867
							0.6365	0.732	0.849	1.103	1.103		0.6365	0.4668	0.5517
							0.4456	0.8381	0.743	0.9124	1.74		0.4456	0.679	0.6471
							0.5517	0.5411	0.467	1.029	1.316		0.5517	0.679	0.3819
							1.103	1.082	0.361	0.7426	0.5411		1.103	0.5517	1.443
							0.8381	0.8912	0.743	0.6365	1.602		0.8381	0.5517	2.207
							0.8381	0.9124	0.849	1.22	2.037		0.8381	0.679	1.316
							0.6365	0.7426	0.393	0.8381	1.602		0.6365	0.732	1.602
							0.732	1.231	0.732	0.5411	0.8912		0.732	0.5411	0.6365
							1.549	0.732	0.361	1.655	1.549		1.549	0.4668	1.103
							0.3395	1.316	0.329	1.103	2.037		0.3395	0.5411	1.453
							1.337	1.57	0.615	1.453	1.103		1.337	0.5517	2.546
							0.3395	1.549	0.552	1.453	0.9124		0.3395	0.5411	1.464
							0.3395	0.7426	0.393	0.8912	1.453		0.3395	0.3925	1.103
							0.2758	0.3925	0.637	1.082	1.655		0.2758	0.7426	1.188
							0.3289	0.6365	0.276	0.7426	1.029		0.3289	0.3925	1.549
							0.3925	0.4668	0.732	1.018	0.8912		0.3925	0.8487	1.602
							0.732	0.3607	0.467	0.8381	2.705		0.732	0.3607	1.103
							0.3607	0.9124	0.679	0.3925	0.6365		0.3607	0.4456	0.8381
							0.6365	0.5411	0.732	0.5517	1.188		0.6365	0.4668	0.7426
							0.4668	0.4668	0.838	1.316	0.6471		0.4668	0.7638	0.732
							0.2122	0.3925	0.467	1.294	1.316		0.2122	0.4668	0.9124
							0.3925	2.037	0.912	3.607	1.443		0.3925	0.4668	2.429
							0.8487	0.2758	0.552	0.679	1.103		0.8487	0.4668	0.5517
							0.8381	0.6365	0.637	0.5517	0.679		0.8381	0.3925	0.9124
							0.3607	1.22	0.541	1.029	1.04		0.3607	0.3925	0.9124
							0.6365	1.103	0.912	0.4668	0.6365		0.6365	0.3925	3.289
							0.4668	0.3607	0.467	1.103	1.443		0.4668	0.3925	2.292
							0.5517	0.9124	0.679	1.22	0.5517		0.5517	0.3607	1.316
							0.8487	1.761	0.467	0.8487	1.04		0.8487	0.3607	0.7638
							0.3395	0.679	0.743	1.018	3.108		0.3395	0.3607	0.679
							0.3607	0.4668	0.393	1.878	1.655		0.3607	0.3925	0.3925
							0.6365	0.4668	0.637	1.029	1.337		0.6365	0.2122	0.4668
							0.2122	0.1273	0.743	0.4668	0.679		0.2122	0.3395	0.6365
							0.2228	0.2758	0.393	0.6365	0.5411		0.2228	0.732	0.732
							0.2228	1.443	0.764	0.5411	1.018		0.2228	0.3607	0.5517
							0.2758	0.3925	0.891	0.3395	0.8912		0.2758	0.3607	0.2758
							0.5517	0.6365	0.393	0.732	0.6365		0.5517	0.4668	0.3395
							0.3607	0.8487	0.637	0.3607	0.5411		0.3607	0.6365	0.9124
							0.3607	0.8381	0.393	0.5411	0.6153		0.3607	0.3819	0.4668
							0.3819	0.4668	0.743	0.6365	1.549		0.3819	0.4668	0.3607
							0.5411	1.549	0.361	0.732	1.103		0.5411	0.4668	0.7638
							0.3925	0.3607	0.838	0.4668	1.029		0.3925	0.4668	1.294
							0.5411	0.3395	1.03	1.57	1.411		0.5411	0.3607	1.316
							1.018	1.018	0.467	1.22	1.443		1.018	0.3925	1.56
							1.103	0.4668	0.541	1.337	0.9124		1.103	0.8487	0.4668
							0.6365	2.801	0.637	1.316	1.549		0.6365	0.4668	0.3925
							0.2758	1.316	0.743	0.3607	0.7214		0.2758	0.4668	0.6153
							0.3607	0.679	0.467	0.732	1.316		0.3607	0.3819	0.8487
							0.3925	0.732	0.541	0.679	1.549		0.3925	0.3925	0.6365
							0.3607	0.7426	0.552	1.22	0.732		0.3607	0.3925	0.9124
							0.3607	0.6365	0.393	1.411	1.549		0.3607	0.3607	0.7426
							0.4668	0.732	0.541	1.188	1.316		0.4668	0.4668	1.082
							0.4668	1.018	0.679	0.5517	0.7426		0.4668	0.3395	0.5411
							0.732	1.337	0.637	0.679	1.316		0.732	0.3395	0.679
							0.4456	0.8487	0.552	1.188	0.5517		0.4456	0.6365	0.3925
							0.3819	1.018	0.732	0.7426	0.4668		0.3819	0.5517	0.6471
							0.6365	0.6365	0.34	0.6153	0.5517		0.6365	0.732	0.5729
							0.3925	1.029	0.34	0.5411	0.4668		0.3925	0.5517	1.061
							0.3925	0.6365	0.679	0.679	2.037		0.3925	0.3819	0.3607
							0.5517	0.6365	0.467	0.9124	1.029		0.5517	0.3395	0.4668
							0.4668	1.103	0.541	1.188	0.7638		0.4668	0.3925	0.3819
							0.3819	0.5517	0.732	1.018	2.292		0.3819	0.3395	0.6153
							0.3607	1.316	0.679	0.732	0.5517		0.3607	0.3819	0.3925
							0.4456	2.196	1.22	0.3607	0.4668		0.4456	0.3607	0.3607
							0.4668	0.3925	0.637	1.103	0.8487		0.4668	0.6365	0.3925
							0.3925	2.546	0.552	0.6365	1.188		0.3925	0.5411	2.504
							0.3289	0.9124	0.912	0.8381	0.6365		0.3289	0.6365	0.3925
							0.732	0.732	1.03	0.4668	0.5517		0.732	0.4668	0.3607
							0.8487	1.655	0.912	0.6365	0.8487		0.8487	0.6365	0.2758
							0.3925	1.804	0.552	0.7426	0.679		0.3925	0.5517	0.6153
							0.3395	0.6365	1.44	0.8487	0.7426		0.3395	0.3607	1.74
							0.4668	1.188	1.03	0.7426	0.7426		0.4668	0.8912	0.3607
							0.3925	0.8487	0.541	0.9124	1.878		0.3925	0.4668	0.7426
							0.4668	1.04	0.679	0.5411	1.337		0.4668	0.5411	0.3607
							0.5517	1.029	0.849	0.4456	1.74		0.5517	0.4668	0.9442
							0.3607	1.316	0.637	1.337	0.4668		0.3607	0.4668	1.316
							0.3607	0.8487	0.552	0.732	0.5517		0.3607	0.732	0.5517
							0.2758	0.7638	0.838	0.6471	1.453		0.2758	0.3925	0.8381
							0.4668	0.732	0.637	0.3925	0.6365		0.4668	0.5517	0.732
							0.6365	0.7426	1.32	0.732	0.3607		0.6365	0.3925	2.037
							0.5411	0.5517	0.637	0.9124	1.602		0.5411	0.5411	0.5517
							0.4668	0.5411	0.637	0.6365	1.018		0.4668	0.732	0.7426
							0.2758	0.8487	0.912	0.5517	1.018		0.2758	0.5517	0.679
							0.732	0.4668	0.276	0.732	1.22		0.732	0.6365	0.732
							0.6365	0.7214	0.637	0.732	1.103		0.6365	0.6365	0.7214
							0.3819	0.732	1.19	0.4668	0.679		0.3819	0.5517	2.207
							0.5411	0.4668	0.615	1.549	1.761		0.5411	0.5411	0.679
							0.3395	0.3925	1.02	0.732	0.7426		0.3395	0.5411	0.7426
							0.3395	1.411	0.743	0.6365	0.6365		0.3395	0.3607	0.8381
							0.6365	1.697	0.541	5.007	0.3607		0.6365	0.3925	0.732
							0.2122	0.732	0.467	2.292	0.5411		0.2122	0.732	1.082
							0.1273	0.3395	0.732	1.316	0.3289		0.1273	0.6365	2.525
							0.3925	2.037	0.743	0.8487	1.188		0.3925	0.5517	0.8487
							0.7426	0.9124	0.743	0.8912	1.018		0.7426	0.4456	0.8912
							0.3925	2.27	0.743	1.103	2.27		0.3925	0.6365	1.188
							0.4668	2.037	0.393	2.207	1.316		0.4668	0.679	1.018
							0.1697	1.188	1.44	1.485	0.6365		0.1697	0.4668	0.679
							0.3289	0.8912	0.732	0.3607	1.018		0.3289	0.3395	0.9124
							0.4668	0.4668	0.34	0.7426	0.8381		0.4668	0.4668	0.4668
							0.5411	0.7426	1.55	0.8381	1.549		0.5411	0.3395	0.679
							0.3607	0.8381	0.382	2.037	1.188		0.3607	0.9124	0.3819
							0.3607	1.453	0.361	0.4668	0.8912		0.3607	0.2758	0.8381
							0.5517	1.443	0.637	0.679	1.188		0.5517	0.5411	1.188
							0.6153	1.453	1.19	1.761	0.679		0.6153	0.3925	0.4668
							0.3925	1.602	0.743	1.761	0.8487		0.3925	0.5517	0.8487
							0.3395	0.732	0.552	0.8381	0.6153		0.3395	0.3395	0.8912
							0.3607	1.443	0.637	0.679	0.3925		0.3607	0.5517	0.7426
							0.5517	0.3925	0.637	0.6365	0.5517		0.5517	0.679	0.6471
							0.2758	0.7426	0.637	0.5092	1.878		0.2758	0.3925	0.7426
							0.4668	0.8912	0.637	1.188	1.602		0.4668	0.4668	0.7426
							0.3819	1.337	0.637	1.316	0.9124		0.3819	0.5411	0.9124
							0.3607	0.732	0.393	1.74	0.4668		0.3607	0.732	0.7638
							0.2228	0.6365	0.732	1.316	0.8381		0.2228	0.679	0.732
							0.3607	0.5517	0.361	1.018	1.867		0.3607	0.3607	1.188
							0.4668	1.57	0.382	1.453	1.74		0.4668	0.6365	1.018
							0.3925	1.103	0.393	1.453	0.9124		0.3925	0.3395	1.878
							0.3395	0.8487	0.552	0.8487	1.316		0.3395	0.4668	0.7426
							0.3925	1.294	0.467	0.6365	1.867		0.3925	0.4668	0.7426
							0.3289	1.188	0.361	1.103	2.78		0.3289	0.4668	0.3819
							0.4668	0.8487	0.382	1.22	2.419		0.4668	0.5411	0.3925
							0.5517	3.342	1.02	0.5517	1.453		0.5517	0.3607	1.602
							0.3289	0.5517	0.743	2.196	1.316		0.3289	0.6365	0.7214
							0.3925	1.634	1.66	1.761	1.294		0.3925	0.3607	0.7638
							0.3607	1.103	0.552	1.188	0.5411		0.3607	0.3607	1.135
							0.2228	0.8381	0.637	1.602	2.705		0.2228	0.3925	1.029
							0.3607	0.9124	0.637	2.037	1.655		0.3607	0.6365	0.3925
							0.3607	1.443	0.467	1.316	1.018		0.3607	0.3925	0.6365
							0.3395	0.732	1.22	1.602	1.761		0.3395	0.3925	1.411
							0.3395	0.7426	0.467	0.9124	1.602		0.3395	0.2758	1.029
							0.3607	0.6153	0.743	0.732	1.453		0.3607	0.3289	0.5517
							0.3395	0.9124	1.1	0.5517	2.907		0.3395	0.2758	0.679
							0.3607	2.196	0.541	1.029	1.443		0.3607	0.3395	1.029
							0.3925	1.103	0.743	2.376	2.716		0.3925	0.3925	1.103
							0.3395	2.228	0.732	1.018	1.697		0.3395	0.732	1.018
							0.3395	1.188	0.552	1.655	2.419		0.3395	0.4668	1.082
							0.3819	1.761	0.732	1.411	1.103		0.3819	0.5411	0.4668
							0.3925	2.292	0.743	1.188	0.9124		0.3925	0.5517	0.6365
							0.3395	1.655	0.679	0.5411	1.22		0.3395	0.7426	1.316
							0.3395	1.316	0.679	0.679	2.037		0.3395	0.2758	0.6365
							0.3819	1.188	0.541	1.878	0.9124		0.3819	0.3819	0.3819
							0.2758	1.761	0.393	1.443	1.411		0.2758	0.6365	0.3819
							0.2228	1.411	0.743	0.6365	0.679		0.2228	0.3395	1.56
							0.3925	0.9124	0.541	4.456	2.716		0.3925	0.3395	0.6471
							1.029	1.549	0.732	1.22	1.602		1.029	0.4668	0.9336
							0.4668	0.8912	0.732	1.103	0.8912		0.4668	0.4668	0.976
							0.3925	2.196	0.849	1.453	1.316		0.3925	0.6365	1.103
							0.5517	0.9124	0.552	0.7426	1.029		0.5517	0.7426	0.4668
							0.3819	1.082		1.103	1.029		0.3819	0.2758	0.4668
							0.3607	0.7638		0.679	2.419		0.3607	0.3395	0.5517
							0.2758	0.6365		1.188	2.292		0.2758	0.6365	0.5411
							0.3925	0.5517		0.9124	0.7426		0.3925	0.3395	0.3925
							0.3395	0.2758		1.103	1.56		0.3395	0.3607	0.5517
							0.3607	0.4668		1.825	0.3607		0.3607	0.4668	1.103
							0.3395	1.103		0.8381	0.7638		0.3395	0.732	0.7638
							0.3607	0.6365		1.485	2.907		0.3607	0.3395	0.8912
							0.2758	0.3819		0.7426	1.453		0.2758	0.3925	0.8912
							0.3925	0.5517		0.9124	1.549		0.3925	0.5517	0.679
							0.3607	1.443		0.6153	1.029		0.3607	0.4668	0.2758
							0.3819	1.453		0.732	1.103		0.3819	0.3607	0.3607
							0.3395	1.103		1.549	1.188		0.3395	0.3607	0.8487
							0.2228	0.5517		0.9124	1.22		0.2228	0.5517	1.294
							0.5411	0.4668		1.103	1.337		0.5411	0.6365	1.082
							0.3395	0.4668		2.016	1.878		0.3395	0.3819	0.9124
							0.3395	0.4456		2.196	1.188		0.3395	0.3607	1.337
							0.4668	1.337		1.57	0.9124		0.4668	0.4456	1.284
							0.5517	1.188		2.525	2.716		0.5517	0.6365	1.358
							0.3395	0.4668		0.9442	1.602		0.3395	0.679	0.679
							0.5517	0.6365		0.7426	1.761		0.5517	1.453	0.5729
							0.4668	0.8487		0.4456	1.453		0.4668	0.679	1.029
							0.3925	0.4668		0.5411	2.429		0.3925	0.732	0.7426
							0.3395	0.5517		0.6365	0.732		0.3395	0.5517	0.5517
							0.4668	0.6365		2.228	0.6365		0.4668	0.2228	0.679
							0.5517	1.04		1.878	0.4668		0.5517	0.3395	0.732
							0.3395	0.5411		1.316	0.5517		0.3395	0.4668	1.581
							0.3819	2.196		1.188	0.6365		0.3819	0.3925	1.018
							0.3395	1.443		1.103	0.8487		0.3395	0.3607	1.04
							0.2758	1.443		1.103	0.7426		0.2758	0.2758	0.7426
							0.5517	1.294		0.8487	0.5411		0.5517	0.2228	0.8381
							0.3925	2.928		1.029	0.8381		0.3925	0.2228	0.8487
							0.6365	1.358		0.8487	1.602		0.6365	0.4668	1.103
							0.3607	1.337		0.732	0.2758		0.3607	0.3819	1.337
							0.3607	0.7638		1.453	0.3607		0.3607	0.3289	0.5411
							0.2758	0.7638		2.207	0.4668		0.2758	0.3819	0.2758
							0.1697	0.7426		2.292	0.6365		0.1697	0.3819	0.3395
							0.5411	0.7426		1.316	1.316		0.5411	0.3925	1.029
							0.1697	0.8912		2.292	1.103		0.1697	0.5517	0.3925
							0.5517	0.6153		1.878	1.878		0.5517	0.732	0.3925
							0.3925	0.5517		1.22	1.22		0.3925	0.4668	2.207
							0.1697	0.6365		1.867	0.7426		0.1697	0.4668	0.6365
							0.1273	1.188		0.7638	1.316		0.1273	0.7426	0.7426
							0.3607	1.029		0.8487	1.188		0.3607	0.3607	1.22
							0.732	0.7638		1.316	1.453		0.732	0.3925	2.037
							0.5517	0.5517		1.549	0.8487		0.5517	0.6365	0.8381
							0.5517	0.679		1.22	0.5517		0.5517	0.4668	1.103
							0.2758	0.8381		1.602	0.5517		0.2758	0.6365	0.8912
							0.6365	0.6153		1.029	1.316		0.6365	0.6471	1.188
							0.3925	0.732		0.9124	1.549		0.3925	0.4668	0.8381
							0.2758	1.294		0.8381	1.188		0.2758	0.6365	1.22
							0.2758	1.029		0.8381	0.8912		0.2758	0.3607	0.3925
							0.4668	0.6365		0.732	0.9124		0.4668	0.732	0.6365
							0.3607	0.732		0.679	1.316		0.3607	0.5411	0.9124
							0.3925	0.3925		1.018	1.103		0.3925	0.3925	1.103
							0.3607	0.4668		0.6365	0.732		0.3607	0.5411	1.188
							0.3925	0.5517		1.453	1.316		0.3925	0.3607	1.103
							0.3395	0.5411		0.6365	0.8381		0.3395	0.4668	1.549
							0.4668	0.7426		1.337	1.761		0.4668	0.4668	1.018
							0.3607	0.6365		0.8487	0.679		0.3607	0.3925	0.4668
							0.6365	0.5411		0.8381	0.7426		0.6365	0.6365	2.567
							0.3925	2.843		1.082	0.7426		0.3925	0.7426	0.3607
							0.3395	1.294		0.9124	1.337		0.3395	0.7426	0.6365
							0.3925	1.146		0.7426	1.082		0.3925	0.6365	0.9442
							0.3607	2.196		1.188	0.4668		0.3607	0.732	0.7638
							0.3925	2.705		0.732	0.6365		0.3925	0.2758	0.4456
							0.3395	2.705		1.453	2.705		0.3395	0.4668	0.9124
							0.3395	0.9124		1.453	3.618		0.3395	0.732	0.8381
							0.3607	0.8381		1.316	0.679		0.3607	0.5411	1.018
							0.3395	0.6153		1.029	0.7426		0.3395	0.2228	0.9124
							0.3607	1.655		0.5517	1.018		0.3607	0.2758	0.679
							0.3819	1.867		0.5411	0.8381		0.3819	0.3925	1.316
							0.2758	0.4668		1.018	1.453		0.2758	0.3925	0.4668
							0.5411	0.6153		1.74	1.337		0.5411	0.4668	0.8912
							0.5411	0.8912		0.8487	1.029		0.5411	0.2228	1.188
							0.2228	0.5729		0.3607	1.549		0.2228	0.5517	1.018
							0.3395	1.57		0.8487	0.8487		0.3395	0.3607	0.6365
							0.2758	1.103		1.22	1.029		0.2758	0.3925	0.5517
							0.2758	1.761		0.732	0.7426		0.2758	0.6365	3.978
							0.3289	1.029		1.188	0.8912		0.3289	0.3607	2.196
							0.1697	0.8487		0.5517	2.292		0.1697	0.3925	0.6365
							0.2228	1.029		0.679	1.761		0.2228	0.3925	1.029
							0.1697	0.8487		1.082	1.188		0.1697	0.2228	0.8487
							0.3607	0.8912		3.48	1.103		0.3607	0.3395	1.029
							0.3607	2.525		1.878	0.7426		0.3607	0.5517	1.04
							0.5517	1.91		0.7638	1.082		0.5517	0.3925	1.337
							0.3395	1.761		1.443	2.907		0.3395	0.3607	0.9018
							0.3925	1.549		0.8487	1.485		0.3925	0.3289	0.4668
							0.5517	1.018		1.57	1.337		0.5517	0.3607	0.679
							0.3925	2.016		1.655	0.8381		0.3925	0.3395	0.6153
							0.4668	1.316		1.443	0.7426		0.4668	0.3925	0.9124
							0.3819	0.732		0.8912	0.8381		0.3819	0.5517	0.3607
							0.5411	0.7426		0.7426	1.337		0.5411	0.5517	0.5411
							0.2758	1.549		0.8487	2.546		0.2758	0.3607	0.679
							0.3819	1.04		0.9124	0.8381		0.3819	0.6365	0.7638
							0.3395	0.6153		0.6365	2.196		0.3395	0.2758	0.3607
							0.3395	2.546		1.018	1.878		0.3395	0.3925	0.9124
							0.3289	0.7426		0.3395	1.878		0.3289	0.3607	0.732
							0.4668	0.7426		0.3395	1.103		0.4668	0.3607	0.679
							0.4668	0.5517		0.3819	2.016		0.4668	0.3819	1.018
							0.3395	2.292		0.732	2.907		0.3395	0.3819	0.6153
							0.3925	1.549		0.3289	1.316		0.3925	0.4668	0.5517
							0.3607	1.082		0.3819	0.679		0.3607	0.4456	0.3925
							0.8381	0.732		0.3395	1.549		0.8381	0.4456	0.3607
							0.9124	0.5517		0.1697	1.74		0.9124	0.5517	0.6365
							0.3819	0.679		0.5411	1.018		0.3819	0.3925	0.9124
							0.3819	4.074		0.5411	0.4668		0.3819	0.6365	0.7426
							0.8381	0.7426		0.7426	1.188		0.8381	0.3395	0.3607
							0.9124	0.8487		0.6365	0.732		0.9124	0.4456	0.6365
							0.7426	0.3925		0.6365	0.6365		0.7426	0.3607	0.5517
							0.5517	0.4668		0.3819	0.7426		0.5517	0.3925	0.7638
							0.732	1.103		0.5411	0.8912		0.732	0.3925	0.732
							0.3819	0.5411		0.3607	2.429		0.3819	0.3819	0.5411
							0.4456	0.6153		0.5411	1.443		0.4456	0.3395	0.7426
							0.6365	0.2971		2.387	1.337		0.6365	0.3925	0.4456
							0.2758	0.5411		1.337	1.103		0.2758	0.3607	0.5092
							0.3289	0.732		1.188	0.732		0.3289	0.5517	0.3925
							0.3289	0.5092		1.453	0.732		0.3289	0.4668	0.8381
							0.3289	0.4668		1.337	0.5517		0.3289	0.4668	0.732
							0.2758	1.22		2.037	0.8487		0.2758	0.4668	0.679
							0.3395	0.8381		1.103	0.732		0.3395	0.6365	1.082
							0.3607	1.22		0.9124	0.9124		0.3607	0.5411	0.3607
							0.8487	0.5729		1.029	1.22		0.8487	0.3925	0.4668
							0.6365	0.6365		1.316	0.6365		0.6365	0.3925	0.5411
							0.6365	1.804		2.016	0.4668		0.6365	0.4668	0.6365
							0.4668	0.9124		0.6365	0.7426		0.4668	0.5517	0.6365
							0.5411	1.316		0.8912	0.3607		0.5411	0.3607	0.6471
							0.8381	1.453		0.8381	0.679		0.8381	0.3289	0.4668
							0.679	0.9124		0.6153	0.3607		0.679	0.5517	0.6153
							0.5411	0.732		0.9124	0.3395		0.5411	0.3607	0.4668
							0.8381	1.655		0.4668	2.037		0.8381	1.878	0.3395
							0.4668	0.8487		0.9124	1.443		0.4668	0.8912	0.5092
							0.4668	1.018		0.8487	2.058		0.4668	1.029	0.3395
							0.3925	1.018		0.6365	0.8487		0.3925	0.7638	1.018
							1.018	1.453		1.22	1.443		1.018	0.4668	0.9124
							0.3925	1.867		0.8912	0.5729		0.3925	0.5411	2.207
							0.4668	0.8912		0.7426	0.6153		0.4668	1.082	1.082
							0.7426	0.7426		0.3925	1.549		0.7426	0.5517	0.7426
							0.732	1.22		0.732	0.9124		0.732	0.7426	0.4456
							0.8487	1.188		0.8381	0.8912		0.8487	0.8487	1.316
							0.6365	0.732		0.3925	0.6365		0.6365	0.679	0.6365
							0.4668	1.018		0.4456	1.103		0.4668	0.8487	1.22
							0.4668	0.7426		0.6365	0.8381		0.4668	0.6153	0.4668
							0.3925	0.7426		0.9124	0.3925		0.3925	0.4668	0.2758
							0.3819	0.9124		1.761	0.5411		0.3819	0.4456	0.2228
							0.3819	1.549		1.549	0.8487		0.3819	0.3289	1.878
							0.4668	1.188		1.549	0.7638		0.4668	0.4668	0.9442
							0.7426	0.7426		0.732	1.188		0.7426	0.4668	0.732
							0.7426	0.8381		1.018	0.8381		0.7426	0.5517	1.337
							0.7426	1.337		0.7214	1.867		0.7426	0.8487	1.655
							0.3925	0.8487		0.8381	2.207		0.3925	0.3607	0.8912
							0.6365	1.316		1.316	0.8487		0.6365	0.4456	1.188
							0.8381	0.9124		1.188	2.907		0.8381	0.5517	1.22
							0.5517	1.316		0.9124	1.443		0.5517	0.4668	0.8912
							0.8487	1.029		0.7638	0.7426		0.8487	0.4668	1.761
							0.8487	0.8487		1.029	1.018		0.8487	0.6365	0.732
							1.103	1.602		0.732	1.316		1.103	0.7426	0.5411
							0.6365	1.453		1.761	1.029		0.6365	0.7426	0.9124
							0.5517	0.8487		2.525	0.732		0.5517	0.9124	0.8381
							0.3607	0.9124		0.732	0.679		0.3607	0.8487	0.679
							0.6365	0.8381		0.8487	1.316		0.6365	0.5517	0.8912
							0.6365	0.8487		0.9124	2.016		0.6365	0.732	1.453
							0.5411	0.9124		0.6365	0.8381		0.5411	0.8487	1.082
							0.5517	1.082		1.337	1.443		0.5517	0.732	0.8912
							0.6365	1.103		1.316	0.732		0.6365	0.9124	1.549
							0.732	1.018		0.9124	1.103		0.732	0.7426	0.7426
							0.6365	1.103		1.549	0.5517		0.6365	0.7426	1.103
							0.8381	1.029		0.7426	1.103		0.8381	0.8912	1.082
							0.5411	0.9124		0.7426	1.103		0.5411	1.188	0.8487
							3.342	1.082		0.9124	0.5517		3.342	1.103	0.7426
							0.9124	1.04		0.679	1.411		0.9124	0.6365	0.7214
							0.8381	0.7638		1.082	1.453		0.8381	0.4668	1.655
							1.018	0.5517		0.7638	1.761		1.018	0.4668	2.037
							0.6153	0.9124		0.7426	1.549		0.6153	0.3289	0.7426
							1.103	0.8487		0.8487	1.188		1.103	0.5517	0.9124
							0.7426	0.8912		0.3925	2.525		0.7426	1.103	0.7638
							0.679	1.018		0.9124	2.207		0.679	0.732	0.679
							0.5517	1.22		0.3607	0.8381		0.5517	0.4668	0.8381
							0.5411	0.9124		0.732	0.8487		0.5411	0.7638	1.337
							0.3607	1.018		1.22	0.679		0.3607	0.6153	0.8487
							0.3607	1.761		0.8381	1.761		0.3607	0.8487	0.6365
							0.3607	0.3819		1.018	1.443		0.3607	0.5517	0.7638
							0.5411	0.6365		0.7426	2.122		0.5411	0.5517	0.4668
							0.7638	0.3925		1.188	0.3395		0.7638	0.4668	1.358
							0.2758	0.5517		0.732	0.6365		0.2758	1.029	1.103
							0.3607	0.7426		0.7638	0.6365		0.3607	0.4668	0.679
							0.3395	3.48		0.7426	1.029		0.3395	0.3607	1.029
							0.679	0.8487		1.103	0.7426		0.679	0.3819	0.4668
							0.6365	0.732		1.453	1.316		0.6365	0.732	0.5517
							0.5517	1.018		1.316	1.316		0.5517	0.6365	0.5517
							0.6365	0.8487		1.549	1.103		0.6365	0.6365	0.4668
							0.7426	1.018		1.74	2.525		0.7426	0.6365	1.018
							0.5411	0.6365		0.6365	1.655		0.5411	0.6365	0.2758
							0.7426	0.7957		2.196	1.018		0.7426	0.3607	0.5517
							0.3925	1.57		0.6365	0.9124		0.3925	0.6153	1.029
							0.3607	1.485		0.732	0.5411		0.3607	0.4668	0.8487
							1.316	1.453		0.6365	0.6365		1.316	0.5517	0.6365
							0.9124	1.443		1.103	0.3607		0.9124	0.732	1.018
							0.8381	2.037		0.5411	2.525		0.8381	0.3925	0.732
							0.6365	2.207		0.6365	0.3819		0.6365	0.3925	0.8487
							0.5517	1.358		0.8487	2.292		0.5517	0.4668	1.453
							0.3607	0.8487		0.3819	1.103		0.3607	0.3395	0.4668
							0.4668	0.679		0.5411	1.316		0.4668	0.4668	0.6365
							0.6365	0.9124		0.4668	1.018		0.6365	0.3607	1.443
							0.3607	0.7426			0.9124		0.3607	0.4668	1.22
							0.3607	0.8381			1.316		0.3607	0.679	1.018
							1.655	0.8912			1.103		1.655	0.3607	0.732
							0.6365	1.443			0.3925		0.6365	0.3607	1.443
							1.103	1.411			1.549		1.103	0.3607	0.8381
							0.3395	1.188			0.9124		0.3395	0.732	0.732
							0.4668	1.602			0.7638		0.4668	0.4668	1.22
							0.7426	1.188			1.029		0.7426	0.3819	0.7426
							0.3925	1.443			0.5517		0.3925	0.3925	0.9124
							0.9124	2.228			0.8381		0.9124	0.6365	0.8487
							0.4668	1.316			1.602		0.4668	0.4668	0.8381
							0.3607	0.8487			0.5517		0.3607	0.3607	0.8381
							0.3819	1.878			0.732		0.3819	0.2758	1.018
							0.6365	0.732			1.188		0.6365	0.3925	1.103
							0.732	0.8487			0.8487		0.732	0.8381	1.103
							0.6365	0.9124			1.453		0.6365	1.22	0.8912
							0.8381	1.655			0.7426		0.8381	1.188	0.8381
							0.5517	1.22			1.443		0.5517	0.5411	0.7426
							0.679	0.9124			0.8487		0.679	0.7638	0.5411
							0.732	1.188			1.411		0.732	0.3819	0.8381
							0.3819	0.7638			1.602		0.3819	0.5411	0.9124
							0.3607	1.316			2.398		0.3607	0.732	0.732
							0.3925	2.546			0.679		0.3925	0.4668	0.5517
							0.5517	0.9124			0.6365		0.5517	0.7426	0.9124
							0.4668	0.7638			0.732		0.4668	0.4668	0.4668
							0.3819	1.029			2.907		0.3819	0.3925	0.6365
							0.4668	1.029			1.337		0.4668	0.679	0.6153
							0.3607	1.082			1.602		0.3607	0.679	0.7426
							0.3819	2.037			1.103		0.3819	0.7638	1.188
							0.4668	1.188			1.973		0.4668	0.3819	0.3925
							0.3925	1.74			1.761		0.3925	0.5517	0.4668
							0.7426	1.188			1.602		0.7426	0.732	0.5411
							0.3607	0.6365			1.485		0.3607	0.679	0.6365
							0.4668	1.337			1.485		0.4668	0.732	0.6365
							0.3607	0.6365			1.485		0.3607	0.3607	0.7426
							0.3607	0.5517			1.549		0.3607	0.4668	0.3395
							0.4668	0.679			2.122		0.4668	0.6153	1.029
							1.018	0.9124			0.8381		1.018	0.4668	1.443
							0.3395	0.7426			1.029		0.3395	0.8487	1.443
							0.679	0.679			1.103		0.679	0.9124	1.57
							0.679	1.57			1.453		0.679	0.732	1.316
							0.6365	1.549			0.9124		0.6365	0.3819	0.4668
							0.6365	0.9124			1.22		0.6365	0.3607	0.732
							0.5517	1.867			1.188		0.5517	0.732	0.732
							0.5517	1.973			0.8487		0.5517	0.4668	1.761
							0.7426	1.57			0.7426		0.7426	0.3395	0.8487
							0.5411	1.04			1.103		0.5411	0.3607	1.029
							0.6365	1.22			0.7426		0.6365	0.6365	0.7426
							0.3925	1.103			0.8487		0.3925	0.5517	0.4668
							0.7638	1.018			0.8912		0.7638	0.7426	0.4668
							0.2758	0.4668			1.602		0.2758	0.4668	0.7638
							1.188	0.5517			0.6365		1.188	0.3607	1.708
							1.029	1.485			1.029		1.029	1.761	2.111
							1.103	1.453			1.22		1.103	0.6365	0.8381
							1.602	0.7426			0.9124		1.602	0.5517	0.5517
							0.4668	0.4668			0.7426		0.4668	1.082	0.4668
							0.7426	0.5411			0.9124		0.7426	0.5517	1.188
							1.316	0.6365			1.188		1.316	0.732	0.9124
							0.8487	0.8381			0.679		0.8487	0.732	1.029
							0.7638	0.8381			0.3925		0.7638	0.3925	0.8381
							0.9124	1.878			0.4456		0.9124	0.3607	0.679
							0.732	2.037			0.6365		0.732	0.3607	0.6365
							0.7426	2.111			0.8487		0.7426	0.679	0.5517
							1.294	1.443			0.6365		1.294	0.4668	0.5092
							0.6365	1.22			1.878		0.6365	0.3607	0.8381
							1.103	1.103			1.443		1.103	0.3819	1.029
							0.3289	0.8487			1.549		0.3289	0.3925	1.188
							0.7426	1.443			0.8381		0.7426	0.3395	0.9124
							0.679	2.207			1.74		0.679	0.3819	0.6365
							0.6365	1.549			0.8487		0.6365	0.3925	0.5517
							0.3925	1.761			2.705		0.3925	0.3607	0.8487
							0.2758	1.018			0.3607		0.2758	0.4668	1.655
							0.3607	1.443			0.9124		0.3607	0.5517	1.549
							0.3607	1.337			0.3819		0.3607	0.9124	0.9124
							0.2758	1.655			0.8381		0.2758	0.8487	0.6365
							0.3607	0.8912			0.7638		0.3607	1.358	0.8487
							0.3925	0.6365			1.103		0.3925	0.4668	0.732
							0.9442	1.337			1.188		0.9442	0.5411	1.029
							0.3607	1.018			1.103		0.3607	1.655	0.732
							0.5411	1.22			2.705		0.5411	0.7957	1.485
							0.5411	1.337			0.8487		0.5411	0.679	0.7426
							0.4668	0.9124			1.103		0.4668	0.3395	1.549
							0.5411	1.029			1.337		0.5411	0.732	1.188
							0.5411	1.761			1.485		0.5411	0.8381	1.029
							0.5729	1.549			1.549		0.5729	0.6365	1.337
							0.2228	1.549			0.3925		0.2228	0.4668	1.188
							0.6365	0.7638			0.7426		0.6365	0.732	0.9124
							0.4668	0.7426			0.732		0.4668	0.6365	0.8487
							0.3607	1.029			0.3395		0.3607	0.6365	1.453
							0.4668	0.4668			2.546		0.4668	0.8487	0.9124
							0.5411	0.5517			1.316		0.5411	0.7426	2.228
							0.2758	0.9124			1.485		0.2758	0.4668	0.732
							0.3395	0.8381			0.6365		0.3395	0.3607	0.7426
							0.3819	1.082			1.443		0.3819	0.7426	0.8487
							0.3395	2.387			0.5729		0.3395	0.8487	0.3607
							0.1697	1.443			0.8381		0.1697	0.3925	0.6365
							0.3925	0.5411			1.443		0.3925	0.732	0.5517
							0.5411	1.082			0.5517		0.5411	0.3607	0.3607
							0.5517	0.6365			0.732		0.5517	0.3289	0.2122
							0.6365	1.018			0.4668		0.6365	0.6153	0.5517
							0.4668	2.196			1.22		0.4668	0.5517	0.4668
							0.7426	0.9124			0.6365		0.7426	0.3925	0.9124
							0.3395	1.74			0.4668		0.3395	0.6365	0.679
							0.3289	1.549			0.7426		0.3289	0.2758	0.9124
							0.3607	1.103					0.3607	0.732	1.029
							0.3925	1.018					0.3925	0.4668	0.3925
							0.3925	1.316					0.3925	0.679	0.732
							0.3607	1.878					0.3607	0.732	1.549
							0.8487	2.196					0.8487	0.8381	0.6471
							0.8381	1.74					0.8381	0.4668	0.8487
							0.9124	1.549					0.9124	0.9124	0.8912
							0.7426	1.453					0.7426	0.5517	0.6365
							0.6365	1.867					0.6365	0.6365	0.8912
							1.018	1.761					1.018	0.5411	1.103
							0.3925	1.91					0.3925	0.9124	1.103
							1.443	0.7638					1.443	0.4668	0.4668
							0.4668	1.135					0.4668	0.679	1.188
							0.8912	1.082					0.8912	0.4668	0.8487
							1.549	1.103					1.549	0.7426	1.294
							0.6365	1.188					0.6365	0.3925	0.3607
							0.5517	1.549					0.5517	0.6365	0.9124
							0.4668	0.6365					0.4668	0.7426	0.6365
							0.5411	0.5411					0.5411	0.3925	0.8487
							0.9124	0.4456					0.9124	0.7638	1.188
							0.5411	1.867					0.5411	0.8912	0.5517
							0.6365	1.57					0.6365	0.3925	0.3819
							0.3395	2.292					0.3395	0.6365	0.7638
							0.3925	2.843					0.3925	0.3925	0.6365
							0.2758	1.74					0.2758	0.7426	0.7426
							0.3607	1.443					0.3607	0.3607	0.7426
							0.3925	2.037					0.3925	0.8381	0.6365
							0.3607	2.196					0.3607	1.029	0.679
							0.3607	0.7426					0.3607	0.4668	0.6365
							0.7426	0.9442					0.7426	0.5411	0.6365
							0.3607	1.485					0.3607	0.6365	0.8487
							0.3925	0.9442					0.3925	0.7426	0.6365
							0.3925	1.485					0.3925	0.4668	0.6365
							0.5517	0.6365					0.5517	0.5411	0.3819
							0.6365	0.5411					0.6365	0.5517	0.5517
							0.3395	1.082					0.3395	0.3925	0.8487
							0.3607	0.732					0.3607	0.5411	0.5411
							0.2758	0.3395					0.2758	0.679	1.22
							0.6153	1.761					0.6153	0.6365	0.7426
							0.2971	2.037					0.2971	0.5517	0.7426
							0.9124	1.602					0.9124	0.732	0.3819
							0.6365	1.761					0.6365	0.3395	1.22
							0.3607	0.8912					0.3607	0.3395	0.8381
							0.3607	1.22					0.3607	0.679	0.8912
							0.4668	0.6153					0.4668	0.4668	1.655
							0.3925	1.316					0.3925	0.5411	0.6365
							0.3819	1.358					0.3819	0.732	0.6365
							0.4668	2.122					0.4668	0.679	1.316
							0.5517	1.188					0.5517	1.22	1.443
							0.5411	1.453					0.5411	0.6365	0.732
							0.8381	1.188					0.8381	0.5517	1.188
							0.6365	1.316					0.6365	0.9124	1.549
							1.188	0.9124					1.188	1.029	1.316
							0.3607	1.549					0.3607	0.9124	1.22
							0.3395	1.549					0.3395	0.5517	1.443
							0.8912	1.761					0.8912	1.443	0.8487
							0.3819	0.7214					0.3819	1.029	1.761
							0.5517	1.602					0.5517	0.5411	0.732
							0.2228	1.443					0.2228	0.679	0.6153
							0.1697	1.103					0.1697	0.8487	1.103
							0.1697	0.9442					0.1697	0.6365	1.231
							0.3395	1.761					0.3395	0.5517	0.8487
							0.3925	2.207					0.3925	0.8381	1.018
							0.5411	1.337					0.5411	0.6365	0.7426
							0.8381	0.7426					0.8381	1.316	0.7426
							0.5092	2.631					0.5092	0.6365	1.029
							0.2758	2.27					0.2758	0.6365	1.485
							0.3395	0.9124					0.3395	0.9124	1.22
							0.3607	1.878					0.3607	0.2758	1.316
							0.4668	1.453					0.4668	0.6365	1.549
							0.3819	1.029					0.3819	1.188	0.679
							0.3819	2.387					0.3819	0.6153	0.6153
							0.2758	2.037					0.2758	1.018	1.74
							0.8487	2.387					0.8487	0.7426	1.697
							0.2546	1.018					0.2546	0.5411	1.453
							0.4456	1.443					0.4456	0.4668	1.316
							0.8912	1.316					0.8912	0.732	1.453
							0.2758	1.316					0.2758	0.7426	1.337
							0.3607	0.6365					0.3607	0.7426	1.029
							0.5517	0.9124					0.5517	0.7426	1.867
							0.3925	1.549					0.3925	0.3925	0.7426
							0.3819	2.207					0.3819	1.443	1.029
							0.3395	0.9124					0.3395	0.732	0.9124
							0.8381	0.7426					0.8381	0.3395	1.018
							0.6471	0.8381					0.6471	1.549	0.7426
							0.3819	0.3819					0.3819	0.3819	0.679
							0.4456	0.3607					0.4456	0.3607	1.602
							0.6153	0.9124					0.6153	0.6365	0.7426
							0.4668	0.6365					0.4668	1.188	0.4668
							0.679	0.6365					0.679	0.7426	0.9124
							0.679	0.3819					0.679	0.5517	0.8381
							0.6365	0.5411					0.6365	0.6365	0.7426
							0.6365	0.732					0.6365	0.6365	0.7426
							0.3819	0.3819					0.3819	0.6365	1.103
							1.103	0.7426					1.103	0.6365	1.22
							0.5411	0.679					0.5411	0.6365	1.316
							0.6471	0.7426					0.6471	0.3925	0.7426
							0.7426	1.485					0.7426	0.732	0.7426
							0.3925	0.6153					0.3925	0.3607	0.5517
							0.8487	0.732					0.8487	0.3819	0.8381
							0.6153	0.8381					0.6153	0.3925	0.8381
							0.2758	0.4668					0.2758	0.5517	0.8487
							0.4456	0.8487					0.4456	0.4668	2.419
							0.3819	0.6365					0.3819	0.3607	0.679
							0.3819	1.029					0.3819	0.3819	0.4668
							0.5411	1.316					0.5411	1.018	1.018
							0.3607	1.411					0.3607	0.7426	0.679
							0.3819	0.8487					0.3819	1.655	1.294
							0.7214	0.7638					0.7214	0.5517	1.018
							0.6365	0.6365					0.6365	0.6365	1.018
							0.679	0.3289					0.679	0.6365	0.4668
							0.3819	0.5411					0.3819	0.4668	1.549
							0.3925	0.3395					0.3925	1.22	0.7638
							0.3607	0.3607					0.3607	0.4668	1.188
							0.3289	0.7426					0.3289	0.7426	0.8487
							0.5411	0.4668					0.5411	1.103	0.9124
							0.3289	0.6365					0.3289	0.5411	2.122
							0.5411	0.5411					0.5411	0.7426	1.04
							0.5411	0.5517					0.5411	0.732	0.3819
							0.6365	0.732					0.6365	0.5517	0.5517
							0.2228	0.7426					0.2228	0.732	1.973
							0.2758	0.9124					0.2758	0.7426	1.188
							0.1697	0.3819					0.1697	0.679	0.3607
							0.3395	0.8487					0.3395	0.679	0.6365
							0.3819	0.8487					0.3819	0.5411	0.6153
							0.3395	0.3819					0.3395	0.3925	0.4668
							0.2228	0.4668					0.2228	0.7426	0.4668
							0.3819	0.4668					0.3819	0.5411	0.732
							0.4456	1.04					0.4456	0.732	0.732
							0.3395	1.655					0.3395	0.732	0.6471
							0.3819	0.6365					0.3819	0.8487	0.7426
							0.4668	0.732					0.4668	0.5517	0.7426
							0.6365	0.4668					0.6365		0.679
							0.3395	0.3925					0.3395		1.018
							0.3289	1.761					0.3289		2.037
							0.2758	0.8381					0.2758		1.018
							0.2228	0.6153					0.2228		1.316
							0.7426	0.4668					0.7426		1.082
							0.732	0.5411					0.732		1.697
							0.8381	0.3395					0.8381		0.8912
							0.5411	0.3289					0.5411		1.135
							0.3607	0.7426					0.3607		0.732
							0.2758	0.3819					0.2758		0.5411
							0.2758	0.6365					0.2758		0.3819
							0.3607	0.3607					0.3607		0.4668
							0.5517	0.1697					0.5517		1.655
							0.3925	0.5517					0.3925		0.4668
							0.6365	0.5411					0.6365		0.4668
							0.7426	0.2122					0.7426		0.6365
							0.3819	0.1697					0.3819		0.7426
							0.3819	0.1273					0.3819		1.018
							0.6153	0.5411					0.6153		0.7426
							0.4668	1.103					0.4668		0.8381
							0.3819	2.419					0.3819		0.7426
							0.3925	0.7426					0.3925		0.9124
							0.5411	2.122					0.5411		1.082
							0.679	0.7426					0.679		0.8381
							0.2758	0.3607					0.2758		0.9124
							0.2758	0.5411					0.2758		1.358
							0.3395	0.3607					0.3395		1.22
							0.2228	0.4668					0.2228		1.549
							0.4668	0.4668					0.4668		0.6365
							0.3607	0.8912					0.3607		1.082
							0.3925	0.5517					0.3925		1.22
							0.3925	0.3819					0.3925		0.3819
							0.8381	0.3395					0.8381		0.3925
							0.679	0.6153					0.679		0.732
							0.3925	0.3607					0.3925		1.411
							0.8381	0.4668					0.8381		0.7426
							0.4668	0.3607					0.4668		0.679
							0.3289	1.316					0.3289		0.4668
							0.4668	0.4668					0.4668		1.316
							0.3925	0.3395					0.3925		0.8381
							0.3607	0.3607					0.3607		1.029
							0.8487	0.3395					0.8487		1.316
							0.4668	0.3819					0.4668		0.8487
							0.3607	0.2758					0.3607		0.8487
							0.3395	1.316					0.3395		1.316
							0.3289	0.3925					0.3289		1.411
							0.4668	0.3607					0.4668		2.196
							0.7426	0.3395					0.7426		1.103
								0.2758							2.037
								0.8487							1.22
								0.4668							2.387
								1.103							0.7426
								0.732							1.018
								0.732							2.037
								0.6365							0.7426
								0.6365							0.5411
								0.3925							0.4668
								0.9124							0.732
								2.843							2.27
								0.6365							0.6153
								0.732							2.207
								0.3607							1.103
								0.5517							1.082
								1.103							1.761
								0.6153							0.4456
								0.3395							0.9124
								1.453							1.453
								0.7426							1.018
								0.8487							1.337
								0.732							0.9124
								0.3607							1.602
								0.3607							1.103
								1.411							2.016
															0.7426
															1.761
															2.111
															1.634
															2.196
															1.867
															0.9442
															1.103
															0.9124
															0.7426
															0.679
															1.029
															0.679
															0.9124
															0.8487
															1.018
															0.7426
															1.018
															0.679
															0.8487
															0.8381
															0.8912
															0.5517
															0.5517
															0.5517
															0.5517
															0.5517
															0.679
															0.4668
															1.082
															0.7426
															0.8487
															0.679
															1.103
															0.9124
															1.103
															0.9124
															1.103
															1.029
															1.029
															1.188
															2.037
															1.411
															2.037
															1.549
															1.188
															1.443
															0.8487
															1.549
															0.6365
															1.103
															0.9124
															0.732
															2.292
															0.6365
															1.316
															1.029
															0.732
															1.103
															0.9124
															0.9124
															0.8912
															1.602
															0.8487
															0.8487
															1.082
															0.6365
															0.3607
															0.7426
															1.103
															1.549
															1.018
															0.7638
															0.9124
															1.188
															0.6365
															0.7426
															0.679
															1.453
															0.7426
															1.22
															1.316
															1.103
															0.7426
															1.316
															3.777
															0.9124
															0.4668
															1.453
															1.018
															0.8487
															1.029
															2.207
															2.122
															0.8381
															1.453
															1.103
															1.337
															1.443
															0.5517
															0.9124
															0.7426
															1.294
															1.029
															1.018
															1.061
															0.8381
															1.453
															1.464
															0.679
															1.018
															0.6365
															1.316
															1.029
															1.485
															1.22
															0.6471
															0.5517
															0.7426
															0.8487
															0.4668
															1.103
															0.4668
															0.9124
															0.8487
															0.8912
															0.8487
															1.029
															1.316
															1.103
															1.22
															1.029
															1.018
															1.103
															1.103
															1.188
															0.9124
															0.9124
															0.8487
															1.082
															0.7638
															0.9124
															1.082
															1.188
															0.9124
															1.22
															0.8381
															1.103
															0.8487
															0.7638
															1.029
															0.5517
															0.732
															0.9124
															0.679
															1.103
															1.103
															0.7426
															0.9442
															0.732
															0.7426
															1.316
															1.029
															0.8381
															2.228
															0.8912
															1.018
															0.6365
															1.316
															0.8381
															1.316
															0.9124
															1.018
															1.103
															0.9124
															1.443
															1.761
															0.679
															1.018
															0.8912
															0.6365
															1.029
															1.018
															0.9124
															0.6365
															1.867
															1.103
															1.029
															0.5517
															0.6365
															1.22
															0.9124
															1.74
															1.443
															0.7426
															0.3607
															0.5517
															1.22
															0.7426
															0.8381
															0.8381
															0.679
															0.679
															0.8381
															0.7426
															1.316
															0.8381
															0.9124
															1.602
															1.082
															0.7426
															1.316
															0.6365
															1.103
															0.8487
															1.316
															0.9124
															0.8381
															1.018
															0.5411
															1.22
															0.5517
															0.7426
															0.9124
															1.602
															0.679
															2.037
															0.8381
															0.679
															0.732
															0.7426
															0.4456
															0.7426
															0.679
															0.9124
															0.3607
															0.3925
															1.443
															1.103
															1.018
															1.337
															0.7426
															1.029
															0.8912
															1.029
															1.549
															1.082
															1.103
															0.7426
															0.8381

## Sheet: Supplementary Figure 6
Fig S6b
WT	KO	FL	L201K	A321D	L190D-A321D
73.8	11.6	45.5	42.9	58.3	33.3
78.8	20.6	53.2	45.7	50	13.5
64.3	7	38.1
		70

## Sheet: Supplementary Figure 7
Fig S7b
WT	KO
0.36	0.24
0.41	0.16
0.37	0.26
0.44	0.25
0.25	0.23
0.2	0.29
0.32	0.3
0.23	0.37
0.12	0.31
0.28	0.43
0.28	0.35
	0.29
	0.34

## Sheet: Fig R6
Fig R6b				Fig R6c					Fig R6e			Fig R6f
relative LC3 level				relative p62					NC	siJMY		relative expression
NC	siJMY				0h	4h	4h+BafA		5	11		NC	siJMY
1	0.686329			NC	1	0.747079	1.09048		3	6		1	0.307
				siJMY	1.11096	0.876986	1.22907		1	1
									6	3
									4	1
									2	2
									6	3
									3	6
									1	2
									3	3
									2	4
									1	2
									4	2
									4	1
									3	4
									8	2
									1	1
									3	1
									6	2
									6	1
									2	2
									3	6
									11	4
									6	1
									6	2
									4	2
									3	4
									3	7
									4	3
									6	2
									2	3
									4	2
									5	1
									4	4
									5	3
									2	3
									5	3
									5	5
									5	5
									10	2
									3	4
									7	6
									4	5
									4	5
									7	8
										2
										8
										2
										5
